# Supplementary material for: ALT Positivity in Human Cancers: Prevalence and Clinical Insights
Source: Cancers (Basel). 2021 May 14;13(10):2384. doi: 10.3390/cancers13102384 (PMC8156225; doi:10.3390/cancers13102384)
Supplement: Supplementary file 1 [file cancers-13-02384-s001.zip › Table S1.xlsx]

## Sheet: Extended Table 2
Table S1: ALT Prevalence in Human Cancers
Cancer	Ref	Year	Author	CCA			APB			Telo-FISH (alone)			TRF			Notes (include other percentages, such as epigenetic or genetic associations)
				ALT+ (n)	Total (n)	%	ALT+	Total	%	ALT+	Total	%	ALT+	Total	%
Bone
Chondrosarcoma				0	0	#DIV/0!	13	29	0.448276	2	2	1	0	0	#DIV/0!	15	31	0.483871
48% ALT+	38	2005	Henson et al.				1	3	0.333333
Range: N/A	40	2011	Heaphy et al.							2	2	1
	55	2013	Gocha et al.				12	26	0.461538
Ewing Sarcoma				0	0	#DIV/0!	0	0	#DIV/0!	0	32	0	0	30	0	0	62	0
0% ALT+	53	2004	Ulaner et al.										0	30	0
Range: 0-0%	40	2011	Heaphy et al.							0	22	0
	68	2015	Liau et al.							0	10	0				0/15 ATRX loss
Osteoclastoma
N/A	55	2013	Gocha et al.				3	4	0.75							Though the predominant TMM was TEL in 4/4
Osteosarcoma				0	0	#DIV/0!	42	85	0.494118	12	14	0.857143	127	188	0.675532	181	287	0.630662
63% ALT+	208	1997	Bryan et al.										1	6	0.166667
Range: 49-86%	52	2003	Ulaner et al.										47	71	0.661972	Both TMMs in 19/71 tumors
	53	2004	Ulaner et al.										38	60	0.633333
	54	2004	Sanders et al.										37	46	0.804348	Both TMMs in 6/46 tumors
	38	2005	Henson et al.				27	58	0.465517
	55	2013	Gocha et al.				15	27	0.555556				4	5	0.8	Both TMMs in 14/15 ALT positives; Plus independent set of 5 using TRF and TRAP that found 2/5 to have both TMMs
	56	2014	Chen et al.							12	14	0.857143
Breast				0	0	#DIV/0!	13	161	0.0807453	7	377	0.0185676	1	14	0.0714286	21	552	0.0380435		Would it be more informative to investigate ALT in different types of breat cancers, for example based on the status of ER, PR, HER
4% ALT+	208	1997	Bryan et al.										1	14	0.0714286
Range: 2-8%	73	2009	Subhawong et al.				3	71	0.0422535							3/21 HER2+ cases were ALT+ (14.29%)
	40	2011	Heaphy et al.							7	377	0.0185676
	74	2013	Xu et al.				10	90	0.111111							6/29 HER2+ cases were ALT+ (20.69%)
CNS				70	664	0.105422	238	1343	0.177215	396	1325	0.298868	165	787	0.209657	869	4119	0.210974
21% ALT+	101	2003	Hakin-Smith et al.										19	77	0.246753	Adult GBM; both TMM in 4/19
Range: 11-30%	38	2005	Henson et al.				17	50	0.34				17	40	0.425	50 samples total - 7 grade II-III astrocytomas and 33 GBM; concomitant TRF+; both TMM in 1/17
	110	2006	Chen et al.				18	110	0.163636							110 samples total - 108 GBM and 2 grade III astrocytomas
	95	2010	Slatter et al.				44	64	0.6875				20	48	0.416667	64 samples total by APB - 23/25 grade I, 7/7 grade II, 11/12 grade III, and 3/20 grade IV astrocytomas were ALT+. 48 samples total by TRF - 0/9 grade I, 5/7 grade II, 11/12 grade III, and 4/20 grade IV astrocytomas were ALT+.
	97	2010	McDonald et al.				86	573	0.150087							Adult GBM
	98	2011	Royds et al.				17	107	0.158879				17	107	0.158879	Adult GBM
	40	2011	Heaphy et al.							79	447	0.176734				447 samples total - 2/58 grade I astrocytoma, 17/27 grade II astrocytoma, 19/30 grade III astrocytoma, 12/105 adult GBM, 14/32 pediatric GBM, 8/40 oligodendrogliomas, 3/17 anaplastic medulloblastoma, 1/38 non-anaplastic medulloblastoma, 3/100 other
	93	2012	Sampl et al.										23	46	0.5	46 samples total - 12 grade II astrocytomas, 6 grade III astrocytomas, and 28 GBM (pediatric and adult); both TMM in 6/23
	83	2012	Jiao et al.							49	71	0.690141				71 samples total - 3/3 grade II astrocytoma, 22/29 grade III astrocytoma, 1/3 grade II oligodendroglioma, 0/4 grade III oligodendroglioma, 8/13 grade II oligoastrocytoma, 15/19 grade III oligoastrocytoma were ALT+
	84	2012	Kannan et al.							12	32	0.375				32 samples (grade II-III gliomas) total - 7/13 astrocytomas, 0/12 oligodendrogliomas, 5/7 oligoastrocytomas
	99	2012	Liu et al.							17	84	0.202381				84 samples (grade II-IV pediatric and adult glioma) total - 7/26 grade II astrocytoma, 1/7 grade II oligoastrocyoma, 1/8 grade II oligodendroglioma, 4/19 grade III astrocytoma, 0/2 grade III oligoastrocyoma, 3/8 grade III oligodendroglioma, 1/14 GBM were ALT+
	119	2013	Nguyen et al.							40	116	0.344828				116 samples total - 17/19 grade III astrocytoma and 23/97 pediatric and adult GBM were ALT+
	91	2013	Wiestler et al.							14	29	0.482759				grade III glioma
	115	2013	Abedalthagafi et al.							53	214	0.247664				214 samples total - 3/11 adult low-grade astrocytoma, 24/91 adult high-grade astrocytoma, 0/24 pediatric low-grade astrocytoma, and 26/88 pediatric high-grade astrocytoma
	117	2014	Dorris et al.										13	30	0.433333	30 samples (pediatric grade III astrocytoma and GBM) total - 3/11 DIPG and 10/19 non-brainstem HGG were ALT+; both TMM in 2/3 DIPG and 4/10 non-brainstem HGG
	103	2014	Hung et al.				18	120	0.15				18	120	0.15	GBM
	88	2014	Mangerel et al.	36	517	0.0696325										pediatric brains tumors - 11/50 supratentorial HGG (8/25 grade III glioma, 3/25 GBM), 1/60 LGG, 9/48 DIPG, 7/31 choroid plexus carcinoma, 3/137 medulloblastoma, 5/43 primitive neuroectodermal tumor, and 0/148 other were ALT+
	209	2015	Gielen et al.							6	35	0.171429				35 samples (diffuse infantile HGG) total - 8 grade III astrocytoma and 27 GBM
	86	2016	Rodriguez et al.							10	26	0.384615				26 samples (gliomas from patients with neurofibromatosis type I) total - 8/12 HGG and 2/14 LGG were ALT+
	102	2016	Hung et al.				29	300	0.0966667				29	300	0.0966667	GBM
	81	2017	Mellai et al.							8	14	0.571429				14 samples total - 8/8 grade II astrocytomas, 0/3 grade II oligodendrogliomas, and 0/3 GBM were ALT+ (adult)
	82	2017	Fogli et al.	6	63	0.0952381										63 samples total - 8 grade II gliomas, 32 grade III gliomas, and 23 GBM
	119	2018	Palsgrove et al.							4	14	0.285714				Subependymal giant cell astrocytoma-like astrocytoma in patients with neurofibromatosis type I
	100	2018	Diplas et al.	15	39	0.384615				15	39	0.384615				TERTp WT - IDH WT adult GBM
	99	2019	Farooqi et al.	2	24	0.0833333										Patient-derived glioblastoma stem cell lines; ALT also determined by telomere content by qPCR
	96	2019	Rodriguez et al.							25	36	0.694444				Pilocytic astrocytoma with anaplasia in patients with neurofibromatosis type I
	87	2019	Rodriguez et al.							23	70	0.328571				gliomas from patients with neurofibromatosis type I - 14/23 HGG and 9/47 LGG were ALT+; 2/26 grade II astrocytomas and 21/44 non-grade II astrocytomas were ALT+
	90	2019	D'Angelo et al.	11	21	0.52381										gliomas from pediatric and adult patients with neurofibromatosis type I
	105	2020	Ferreira et al.							17	46	0.369565				46 samples total - 12/24 grade II astrocytoma, 4/9 grade III astrocytoma, and 1/13 GBM were ALT+
	106	2020	Aschacher et al.				9	19	0.473684				9	19	0.473684	GBM
	89	2020	Minasi et al.							24	52	0.461538				pediatric HGG - 18/32 GBM, 4/10 diffuse midline glioma (grade IV), 2/5 grade III astrocytoma, and 0/5 high-rade glioneuronal tumors were ALT+
Colorectal				0	0	#DIV/0!	#REF!	#REF!	#REF!	0	121	0	0	0	#DIV/0!	#REF!	#REF!	#REF!
0% ALT+	40	2011	Heaphy et al.							0	121	0
Range: N/A
Neuroendocrine
Neuroblastoma				29	137	0.211679	54	285	0.189474	71	152	0.467105	48	269	0.178439	202	843	0.23962
24% ALT+	129	2006	Ohali et al.										12	42	0.285714	Southern blot: untreated NB cells telomere length normalized to patient peripheral blood lymphocytes
Range: 18-47%	130	2009	Onitake et al.										11	121	0.0909091
	137	2011	Lundberg et al.				5	12	0.416667				10	50	0.2
	40	2011	Heaphy et al.							2	22	0.0909091
	131	2012	Cheung et al.							9	28	0.321429
	127	2015	Pezzolo et al.							60	102	0.588235
	133	2015	Peifer et al.										15	56	0.267857	WGS telomere length; 14/39 were high-risk NB
	128	2019	Roderweiser et al.				49	273	0.179487
	210	2019	Yu et al.	4	30	0.133333										high risk NB samples (>18mo age)
	126	2020	Koneru et al.	25	107	0.233645										high risk NB samples (>18mo age)
PanNET				0	0	#DIV/0!	0	0	#DIV/0!	364	1152	0.315972	0	0	#DIV/0!	364	1152	0.315972
32% ALT+	40	2011	Heaphy et al.							25	41	0.609756
Range: 21-61%	152	2014	Dogeas et al.							24	43	0.55814				Investigated PanNET liver metastases samples
	141	2014	Marinoni et al.							30	63	0.47619
	144	2017	Singhi et al.							98	321	0.305296
	142	2017	VandenBussche et al.							15	65	0.230769
	145	2017	Kim et al.							56	269	0.208178
	143	2018	McGovern et al.							32	121	0.264463
	208	2018	Cives et al.							27	46	0.586957
	154	2019	Cejas et al.							25	87	0.287356
	146	2020	Pea et al.							27	85	0.317647
	147	2020	Hackeng et al.							5	11	0.454545				Cohort was only Insulinomas
Pancreatic (exocrine)
Adenocarcinoma				0	0	#DIV/0!	#REF!	#REF!	#REF!	0	488	0	0	0	#DIV/0!	#REF!	#REF!	#REF!
0% ALT+	40	2011	Heaphy et al.							0	488	0
Range: 0-0%
Soft Tissue
Angiosarcoma				0	0	#DIV/0!	0	0	#DIV/0!	18	79	0.227848	0	0	#DIV/0!	18	79	0.227848
23% ALT+	40	2011	Heaphy et al.							1	9	0.111111
Range: 11-24%	163	2015	Liau et al.							17	70	0.2429
Leiomyoma				0	0	#DIV/0!	0	11	0	6	206	0.0291262	0	0	#DIV/0!	6	217	0.0276498
3% ALT+	170	2015	Slatter et al.				0	11	0							5 conventional; 6 variant Leiomyoma by histology
Range: 0-3%	166	2018	Ahvenainen et al.							0	64	0				Conventional Leiomyoma by histology
	166	2018	Ahvenainen et al.							6	142	0.0422535				Variant Leiomyoma by histology
Leiomyosarcoma				38	49	0.77551	33	64	0.515625	127	218	0.582569	0	0	#DIV/0!	198	331	0.598187
60% ALT+	38	2005	Henson et al.				8	13	0.615385
Range: 52-78%	40	2011	Heaphy et al.							31	59	0.525424
	168	2012	Lee et al.				7	8	0.875
	167	2015	Liau et al.							51	86	0.593023
	170	2015	Slatter et al.				18	43	0.418605
	169	2015	Yang et al.							33	54	0.611111
	171	2016	Mäkinen et al.							12	19	0.631579
	212	2018	Chudasama et al.	38	49	0.77551
Liposarcoma				0	0	#DIV/0!	84	293	0.286689	32	129	0.248062	38	144	0.263889	154	566	0.272085
27% ALT+	38	2005	Henson et al.				3	9	0.333333				8	26	0.307692
Range: 25-29%	213	2005	Johnson et al.				8	33	0.242424				6	33	0.181818
	174	2006	Costa et al.				36	139	0.258993
	177	2008	Jeyapalan et al.
	179	2008	Cairney et al.				10	27	0.37037
	181	2010	Mitchell et al.
	178	2010	Venturini et al.				27	85	0.317647				24	85	0.282353
	40	2011	Heaphy et al.							9	38	0.236842
	180	2015	Lee et al.							23	91	0.252747
Undifferentiated Pleomorphic Sarcoma				0	0	#DIV/0!	17	22	0.772727	67	99	0.676768	19	53	0.358491	103	174	0.591954
59% ALT+	38	2005	Henson et al.				17	22	0.772727
Range: 36-77%	187	2009	Matsuo et al.										14	43	0.325581
	214	2010	Matsuo et al.										5	10	0.5	MFH of bone
	40	2011	Heaphy et al.							33	52	0.634615
	68	2015	Liau et al.							22	34	0.647059
	69	2016	Koelsche et al.							12	13	0.923077
