# Supplementary material for: ALT Positivity in Human Cancers: Prevalence and Clinical Insights
Source: Cancers (Basel). 2021 May 14;13(10):2384. doi: 10.3390/cancers13102384 (PMC8156225; doi:10.3390/cancers13102384)
Supplement: Supplementary file 1 [file cancers-13-02384-s001.zip › Table S2.xlsx]

## Sheet: ATRX
Table S2: ATRX/DAXX loss in ALT-associated human cancers
Cancer	Ref	Year	Author	Overall ATRX/ DAXX mut cases				ATRX/DAXX-mut cases that are ALT+		ALT+ cases that are ATRX/DAXX-mut		Notes
				ATRX loss only, n	DAXX loss only, n	Both ATRX and DAXX loss, n	total, n	n	total	n	total
Bone
Chondrosarcoma
	68	2015	Liau et al.	0	N/A	N/A	15	N/A	N/A	N/A	N/A
Ewing Sarcoma
	69	2016	Koelsche et al.	0	N/A	N/A	12	N/A	N/A	N/A	N/A
Osteosarcoma
	56	2014	Chen et al.	6	N/A	N/A	19	7	7	7	12
	68	2015	Liau et al.	4	N/A	N/A	18	N/A	N/A	N/A	N/A
	69	2016	Koelsche et al.	7	N/A	N/A	34	7	7	N/A	N/A
			TOTALS	17	0	0	71	14	14	7	12
							0.239437		1		0.583333
Breast
	40	2011	Heaphy et al.	0	0	0	96	N/A	N/A	N/A	N/A
			TOTALS	0	0	0	96	0	0	0	0
							0		#DIV/0!		#DIV/0!
CNS
	40	2011	Heaphy et al.	13	0	N/A	211	8	8	N/A	N/A	CNS tumors
	97	2012	Jiao et al.	93	N/A	N/A	363	49	50	49	49	Gliomas
	84	2012	Kannan et al.	12	0	N/A	28	11	12	11	12	Gliomas
	85	2012	Liu et al.	51	N/A	N/A	140	7	51	7	17	Gliomas
	66	2012	Schwartzentruber et al.	40	7	N/A	124	37	45	37	47	Gliomas: total tested 113 (ATRX)/124 (DAXX), pediatric GBM
	115	2013	Abedalthagafi et al.	35	N/A	N/A	186	28	35	N/A	N/A	Gliomas: ATRX loss and ALT+ found primarily in pediatric and adult HGG
	119	2013	Nguyen et al.	10	N/A	N/A	93	N/A	N/A	9	39	Gliomas
	91	2013	Wiestler et al.	44	N/A	N/A	133	11	15	N/A	N/A	Gliomas
	209	2014	Gielen et al.	6	N/A	N/A	35	3	6	3	6	Gliomas
	86	2016	Rodriguez et al.	9	0	N/A	26	8	9	8	10	Gliomas
	82	2017	Fogli et al.	5	N/A	N/A	59	N/A	N/A	4	8	Gliomas
	81	2017	Mellai et al.	8	N/A	N/A	14	8	8	N/A	N/A	Gliomas: Only astrocytomas were ALT+, ATRX-mut
	100	2018	Diplas et al.	N/A	N/A	N/A	N/A	N/A	N/A	7	15	Gliomas: TERT-WT, IDH1-WT GBM
	90	2019	D'Angelo et al.	10	N/A	N/A	56	10	10	10	11	Gliomas
	87	2019	Rodriguez et al.	3	0	N/A	6	N/A	N/A	17	23	Gliomas
	96	2019	Rodriguez et al.	20	N/A	N/A	35	20	20	20	25	Gliomas: pilocytic astroctyomas with anaplasia
	105	2020	Ferreira et al.	28	N/A	N/A	46	17	28	17	17	Gliomas
	89	2020	Minasi et al.	16	N/A	N/A	52	9	9	N/A	N/A	Gliomas
			TOTALS	403	7	0	1607	226	306	199	279
							0.255134		0.738562		0.713262
	88	2014	Mangerel et al.	8	N/A	N/A	40	6	8	6	9	Gliomas + other CNS subtypes
	119	2018	Palsgrove et al.	N/A	N/A	N/A	N/A	N/A	N/A	1	4	Gliomas: Subependymal giant cell-like astocytomas
			TOTALS	8	0	0	40	6	8	7	13
							0.2		0.75		0.538462
Neuroendocrine
Neuroblastoma
	40	2011	Heaphy et al.	0	0	0	11	N/A	N/A	N/A	N/A	NB samples are potentially skewed by the preponderance of high-risk NB within the mixed cohorts
	131	2012	Cheung et al.	23	0	0	104	8	8	8	9
	132	2014	Kurihara et al.	11	1	0	121	11	12	11	11
	133	2015	Peifer et al.	7	N/A	N/A	56	N/A	N/A	N/A	N/A
	69	2016	Koelsche et al.	0	N/A	N/A	15	N/A	N/A	N/A	N/A
	215	2019	Chami et al.	11	0	0	133	8	11	N/A	N/A
	128	2019	Roderwieser et al.	8	N/A	N/A	109	8	8	8	20
	210	2019	Yu et al.	4	N/A	N/A	30	N/A	N/A	4	4	High Risk NB
	126	2020	Koneru et al.	N/A	N/A	N/A	N/A	24	24	15	25
	135	2020	Zeineldin et al.	19	0	0	473	17	19	N/A	N/A	Zeineldin et al. cohort had a lower sample size of high risk NB relative to other studies
			TOTALS	83	1	0	1052	76	82	46	69
							0.0788973		0.926829		0.666667
Neuroblastoma (high risk)	133	2015	Peifer et al.	7	N/A	N/A	39	N/A	N/A	N/A	N/A	A separate analysis of Peifer et al.'s high risk cohort (n=39/56)
	210	2019	Yu et al.	4	N/A	N/A	30	N/A	N/A	4	4	High Risk NB
	135	2020	Zeineldin et al.	14	0	0	96	N/A	N/A	N/A	N/A	A separate analysis of Zeineldin's high risk cohort (n=96/473)
			TOTALS	25	0	0	165	0	0	4	4
							0.151515		#DIV/0!		1
PanNET
	40	2011	Heaphy et al.	9	8	0	41	19	19	19	25
	83	2011	Jiao et al.	12	17	0	68	N/A	N/A	N/A	N/A
	141	2014	Marinoni et al.	16	19	4	92	17	24	17	20
	148	2014	Yuan et al.	16	8	4	37	N/A	N/A	N/A	N/A	Primarily missense mutations and indels; 2 nonsense mutations
	145	2017	Kim et al.	23	28	0	273	50	51	50	56
	151	2017	Park et al.	60		N/A	76	N/A	N/A	N/A	N/A	Authors quantified ATRX/ DAXX loss together; separate quantifications were not provided
	144	2017	Singhi et al.	39	30	15	321	84	84	84	98
	142	2017	VandenBussche et al.	6	5	0	61	11	11	11	14
	149	2018	Chou et al.	10	16	0	105	N/A	N/A	N/A	N/A
	150	2018	Chan et al.	7	16	0	64	N/A	N/A	N/A	N/A	Includes truncating, inframe, and missense mutations
	146	2020	Pea et al.	20	6	0	85	25	26	25	27
			TOTAL	218	153	23	1223	206	215	206	240
							0.322159		0.95814		0.858333
Pancreatic (exocrine)
	40	2011	Heaphy et al.	0	0	0	96	N/A	N/A	N/A	N/A
			TOTALS	0	0	0	96	0	0	0	0
							0		#DIV/0!		#DIV/0!
Soft Tissue
Angiosarcoma
	163	2015	Liau et al.	16	0	2	77	N/A	N/A	15	17
			TOTALS	16	0	0	77	0	0	15	17
							0.207792		#DIV/0!		0.882353
Leiomyoma
Conventional Leiomyoma	166	2018	Ahvenainen et al.	0	0	0	64	0	0	0	0
Variant Leiomyoma	166	2018	Ahvenainen et al.	6	1	0	142	3	7	2	3
			TOTALS	6	1	0	206	3	7	2	3
							0.0339806		0.428571		0.666667
Leiomyosarcoma
	169	2015	Yang et al.	9	N/A	N/A	54	9	9	9	33
	170	2015	Slatter et al.	24	3	0	43	16	27	16	17
	167	2015	Liau et al.	30	0	0	92	27	29	27	51
	69	2016	Koelsche et al.	5	N/A	N/A	29	2	2	N/A	N/A
	171	2016	Mäkinen et al.	23	1	0	44	11	11	11	12
	212	2016	Chudasama et al.	12	N/A	N/A	49	N/A	N/A	N/A	N/A
			TOTALS	103	4	0	311	65	78	63	113
							0.344051		0.833333		0.557522
Liposarcoma
Well differentiated	69	2016	Koelsche et al.	0	N/A	N/A	6	N/A	N/A	N/A	N/A
Dedifferentiated	68	2015	Liau et al.	13	1	0	52	13	13	13	14
	69	2016	Koelsche et al.	15	N/A	N/A	63	15	15	N/A	N/A
Myxoid	68	2015	Liau et al.	0	N/A	N/A	20	N/A	N/A	0	1
	69	2016	Koelsche et al.	0	N/A	N/A	35	N/A	N/A	N/A	N/A
Pleomorphic	68	2015	Liau et al.	5	N/A	N/A	11	5	5	5	8
	69	2016	Koelsche et al.	6	N/A	N/A	16	4	4	N/A	N/A
			TOTALS	39	1	N/A	203	37	37	18	23
							0.197044		1		0.782609
Undifferentiated Pleomorphic Sarcoma
	68	2015	Liau et al.	12	N/A	N/A	35	12	12	12	22
	69	2016	Koelsche et al.	20	N/A	N/A	52	11	12	N/A	N/A	They found there was a more significant correlation between ALT and complete loss of ATRX.
			TOTALS	32	N/A	N/A	87	23	24	12	22
							0.367816		0.958333		0.545455
Table Legend Notes:		Total Mutant % = (ATRX loss + DAXX loss + Both loss) / Total Tumors
		0 indicates that at least one study assessed for the gene, but gene loss was not observed in any samples.
		N/A indicates that the data was not available or the study did not assess for the gene of interest.
